# Supplementary material for: Centrifugation-Assisted Solid-Phase Extraction Coupled with UPLC-MS/MS for the Determination of Mycotoxins in ARECAE Semen and Its Processed Products
Source: Toxins (Basel). 2022 Oct 29;14(11):742. doi: 10.3390/toxins14110742 (PMC9697234; doi:10.3390/toxins14110742)
Supplement: Supplementary file 1 [file toxins-14-00742-s001.zip]

Archive with 1 entries (1 files):
- toxins-1973186-supplementary.pdf
